# Supplementary material for: Synthesis and Thermal Decomposition of High-Entropy Layered Rare Earth Hydroxychlorides
Source: Molecules. 2024 Apr 5;29(7):1634. doi: 10.3390/molecules29071634 (PMC11013826; doi:10.3390/molecules29071634)
Supplement: Supplementary file 1 [file molecules-29-01634-s001.zip]

Archive with 1 entries (1 files):
- molecules-2913966-supplementary.pdf
